# Supplementary material for: Divergent Egg‐Rejection Strategies Between Laying and Incubation Periods in the Green‐Backed Tit (Parus monticolus)
Source: Ecol Evol. 2026 Apr 1;16(4):e73404. doi: 10.1002/ece3.73404 (PMC13045448; doi:10.1002/ece3.73404)
Supplement: Supplementary file 1 — Data S1: ece373404‐sup‐0001‐DataS1.xls. [file ECE3-16-e73404-s001.xls]

## Sheet: laying to incubation
nest.id	clutch.size	laid.day.exp	response	stage(1=laying,2=incubation)
1	7	2	accept	1
2	6	2	accept	1
3	8	1	accept	1
4	7	2	accept	1
5	7	2	accept	1
6	6	2	accept	1
7	9	3	accept	1
8	8	5	accept	1
9	8	4	accept	1
10	6	3	accept	1
11	8	4	accept	1
12	8	2	accept	1
13	7	5	accept	1
14	8	1	accept	1
15	7	1	accept	1
16	9	4	accept	1
1	7	2	eject	2
2	6	2	eject	2
3	8	1	accept	2
4	7	2	eject	2
5	7	2	eject	2
6	6	2	eject	2
7	9	3	eject	2
8	8	5	eject	2
9	8	4	eject	2
10	6	3	eject	2
11	8	4	eject	2
12	8	2	eject	2
13	7	5	eject	2
14	8	1	desert	2
15	7	1	eject	2
16	9	4	eject	2

## Sheet: laying vs. incubation
laying.date	nest.id	clutch.size	stage.exp	response	latency.rejection	total.latency.rejction
7	1	7	laying	reject	1	6
7	2	6	laying	reject	1	6
8	3	8	laying	accept	6	12
7	4	7	laying	reject	2	7
7	5	7	laying	reject	3	8
7	6	6	laying	reject	1	5
10	7	9	laying	reject	2	8
8	8	8	laying	reject	3	8
9	9	8	laying	reject	1	6
10	10	6	laying	reject	4	7
9	11	8	laying	reject	4	8
12	12	8	laying	reject	4	10
9	13	7	laying	reject	5	7
13	14	8	laying	desert	6	12
13	15	7	laying	reject	3	9
10	16	9	laying	reject	2	7
12	17	15	incubation	reject	2	1
2	18	7	incubation	reject	1	1
4	19	8	incubation	reject	2	1
1	20	9	incubation	reject	5	4
7	21	7	incubation	reject	2	1
10	22	7	incubation	accept	6	12
6	23	7	incubation	reject	1	1
4	24	7	incubation	reject	2	1
3	25	7	incubation	reject	2	1
2	26	8	incubation	reject	5	4
3	27	8	incubation	reject	1	1
6	28	7	incubation	reject	1	1
4	29	7	incubation	reject	1	1
